# Supplementary material for: Phenotypic Traits, SSR Core Primer Screening, and Genetic Diversity Analysis of Toxicodendron vernicifluum From Different Seed Sources in Yunnan, China
Source: Ecol Evol. 2025 Jul 14;15(7):e71794. doi: 10.1002/ece3.71794 (PMC12259300; doi:10.1002/ece3.71794)
Supplement: Supplementary file 1 — Appendix S1. [file ECE3-15-e71794-s002.xlsx]

## Sheet: Sheet1
Information about the 160 primer pairs
		Primer sequence (5'–3' )
Ordinal number	Primer name	Forward	Reverse	Repeat motif	Allelic size (bp)	Ta (°C)
1	12C080576	CATTCTAGCCCTTCACCA	AACCCAAACGATACTCCC	/	/	50
2	12C080578	TCACGCAAGTGTCCATCA	AGTTCCAAGGTTAGGCAAAG	/	/	50.3
3	12C080580	GACCGTCCCACCAGCAAA	GAAGTTCCAAGGTTAGGCAAAG	/	/	57
4	12C080586	CTGCCTTCCTTGGATGTGGT	GCCGTTGCTCTGATGAT	/	/	55
5	12C080588	CTGCCTTCCTTGGATGTGG	GCCGTTGCTCTGATGAT	/	/	50
6	12C080590	ATCAGAAGAGGAGTCCCT	ATTCGTGTTTCTCCGTAA	/	/	55
7	12C080592	AATCCACCCGTTAAGTAG	TAGAGCGGTTTATGAAGTT	/	/	55.6
8	12C080594	GCCTTAGCCAAGGATGCA	CCGTGGTGTTCAGGGAT	/	/	58
9	12C080596	GCAAGTTCAGGGCTCCAT	GGTGTTCTACCCGTGGCT	/	/	57
10	12C080598	AACCCAGTCAACTCCATTCG	GGCAATCCTGAGCCAAAT	/	/	55
11	12C080600	AACCAGTCAACTCCATTCG	GGCAATCCTGAGCCAAAT	/	/	57
12	12C080602	GGAATCCTCCTCTACCAACCC	GGCAATCCTGAGCCAAAT	/	/	54.4
13	12C080604	GTGGTTTCGCTGGATAGTAGA	GATGCTGACGCAATTGTGAT	/	/	56.8
14	12C080606	GCTGGATAGTAGACAGGGACAG	GGGTAAACGGCGGGAGTA	/	/	56
15	12C080608	GGAATCCTCTACCAACCC	GGCAATCCTGAGCCAAAT	/	/	55
16	AC11	GTGAAGAAACTGAAGAGCCAC	TCACCAAAACTTAAGGGTGG	(AG)24	194~218	55
17	AC139	GAGGTGATATTGGTACTTGG	TTCCTCTCACTTTTACGTTC	(TA)9(GA)10	112~128	55
18	AC19	CCACTCCACCCGTAACAACG	TCGTCCGTCATCGCTGCCCT	(AGAAAA)5N(CT)14N(ATG)7	324~340	55
19	AC20	CGTGCGTTACTTCTGCTCAC	ACTGTGAATCACCTGACCACG	(ATG)12(AAG)9(ATG)9	237~245	55
20	AC3	GCGCAAATACGAAAGCGAGA	AAAAATGGGCTCAAGCGATC	(AG)27	104~146	55
21	AC6	CGGGATCGATGATGAGTCCTGA	ATCAGAGGAGCGAGTCAGC	ATT)7(TTC)2N(CTT)13	299~337	55
22	AG153	GATGAGTCCTGAGTAAACCA	TGCATATTTCATGATAATGG	(TTTC)19	165~169	51
23	AG28	TATCGCATCAGGGGTTCCCA	CGGGATGGAGCCGCCAATGA	(GGA)15	222~230	55
24	bcrs001	TATTATGTGGAGGTGATTGGTGTC	GAAGGCGGTAAGAGAAGAAACATA	(AC)18	177~245	/
25	bcrs004	TCTGTTACACGTTGCTATTGTACAGG	GATGATGATTCAAACATTCAAACAAAA	(TC)15	216~252	/
26	bcrs006	CACATCCACATACACATGCATAAC	AGTTAAGGGGGCAATCTGATATT	(CA)15(TA)5	/	/
27	bcrs013	GCTCTCTTGCTTACTGCATCATGTTCG	AAACGATAGCATTAGAGGAAAATTAAA	(TC)18	/	/
28	bcrs022	AAGTCATCGTTTTCCACTTCTCTC	GTATGTACTGGATCATTTGGTGGA	(GA)13	/	/
29	bcrs025	AATTCCCTAGATGATGAACCAAAA	TGTCCTAATCACACTCTCAAAACC	(TC)2A(TC)5GCA(TC)2 ATT(CT)2C(CT)2	/	/
30	bcrs035	GGATAACACTGCAATACTAAGGGG	ATTGGGTTTTCGATCACTTATCTC	(CT)15GTCT(AT)2(AC)18	200~282	/
31	bcrs038	TTTTGGCGTTTTCTCCTAATAGTC	GAGTATATAATCATGAGAGGGAAAG	(CT)9TT(CT)2	/	/
32	bcrs041	ATTCCCTTCCCCATAAGGATCATTC	TACCTAGTGAGGGAGGAAAAGAGA	(CT)14	174~288	/
33	bcrs043	CTCTTATTCCTTTGAACTGAAAACG	GTGCAGACTTTCGTTATTTATAGTCG	(GA)13	191~231	/
34	bcrs060	ATCACAATCCCACATATACAGAACAT	TTGAGGGACTAAAATGTAATGATGAG	(AC)10TC(AC)2(AG)2(AC)2	/	/
35	bcrs066	CACACTCTGCTAGTAGTCCATCGT	ATGTGTTTGTTTACTATAAGCCCATCT	(AC)14	/	/
36	bcrs072	GGCTCTCTTGCTTACTGCATC	CTAAACGATCACATTAGAGGGAAATTA	TC(TCTCTG)5(TC)6	/	/
37	bcrs073	ATTGGAAGATATTAGTGCGTCTG	GGTATTTTGAGGGGTTTTGTTTTT	(TG)12	176~186	/
38	bcrs077	CTCTTGTCTTCATTTCTCTCCCTC	TCAAAGAGGTTTTTGGTATTTTGA	(TC)12	/	/
39	bcrs079	CATCATCACAATCCCACATATACAG	TGATGAAAAAGTTTAGGGGGTTTA	(AC)8GC(AC)3(AT)3	179~197	/
40	bcrs084	GGATGCTTTTGTTGCCATCT	TCTCCATCACTGCCAAAAGA	(TC)13	168~264	/
41	bcrs086	ATGTTTGTCTGTAAATGCAAATTAAC	TTTTGATAATTTGAGGGATTGTTTT	(GT)11	162~170	/
42	bcrs087	AAATGTATGAAGACAAGCCTCACA	TGACCTTTATAGGGCATGAATCTT	(CA)2CG(CA)2(CG)2(CA)2CG(CA)6CG	183~189	/
43	bcrs095	TGGGAAGCAACAGTAATCATAGAG	ACTCTTTTCCCTGTTAAAATTTGC	(TC)14	163~187	/
44	bcrs127	GAAGGTGCTAACCCTCTTCTGATA	GCTATGGGGTATTGCTAGATGTTT	(TC)27	231~257	/
45	c17310*	CAAAGCAAAGACATTGAAACAA	CTTGATTTTGAAGGACCCGA	(AGCC)5	287~295	55
46	c18564	CTCTTGAGGATGGTGGTGGT	GGGGGACACAGCTTTTTGTA	(CCA)8	116~147	55
47	c20035	TGCTGGAGGATTATTAGCCG	CATTTGGTGGCCAGTTCATA	(TTCT)5	275~289	55
48	c22604	ACAAACCCTTCCCTTCGATT	GTTCTCGAAGACAAGAGGCG	(TAGT)5	262~271	55
49	c22708*	TTCTTCCTTCTCTCTTTCACGTC	GATCGCCTCCATGTTCTCTC	(TAGT)5	143~172	55
50	c22876	AGCAACAGTGGCCATAGCTC	AACCCACGTGCTCAAAAATC	(AG)10	253~263	55
51	c23254	GTGAGGGTTTCATTTGGGAA	TCCTCCATTTCCATCTCCAC	(GAAA)5	122~138	55
52	c23578	TTGTCTCCTCACCACAGCC	GAAGAGGCGTGCTTTATTGC	(CCA)7	92~111	55
53	c23770	TTCTGATCCCAAGAACCCAG	GGGATTGATGGAAAGGGAAT	(ACA)7	220~236	55
54	c25711	TGAGGTTTAGACGCAGAGCC	CCATCATAACAATGTGCTCAAAA	(TGCC)8	229~256	55
55	c26126*	ATTCTCTGGTGGAGGTGGTG	GCAATCAGCCATCAGAACAA	(GGT)7	150~169	55
56	c26770	TCCGCCTCCAATAACTGAAC	GCTTCTCAAGGGGCTTCTCT	(CCG)8	202~243	55
57	c26938	TACGATGGTTCTGTGGTGGA	TTCATTTTCACCCTCAACTCAA	(TTTGAG)5	219~231	55
58	c26949	TGATGACCCACAACTCCAAA	TGATGCTCATGGCTTCAGTG	(GAG)7	101~110	55
59	CUPVA216 189 58	GCGAATCCTACATCCATTGC	CATTTGCGGGATTGGTTAAT	/	189	58
60	CUPVA313 305 58	CTTTGTGACTGTAACAGGTCTA	AATAAAGTGACATCCATCTGTC	/	305	58
61	CUPVB108 311 60	TGGAAAGCAAGAGGATGGTC;	TGTCTGTGCCTCTATGTGAGTG	/	311	60
62	CUPVB217 185 58	TGGCATTGAGACGAGAAAAC	TAAAACGCTTTGATTCCTCTTG	/	185	58
63	CUPVB302 171 56	CTCCAAAAGACTAAAACTTGAG	TTGCTTCTTCTCACTGTTTC	/	171	56
64	CUPVB306 180 60	TCTTTTTCTGCTTTCAGTAACC	TGGTTCTGAGTGTCAACATTAG	/	180	60
65	CUPVC210 249 58	GCGTTTGTTGCCTTTTCTTC	GTGAACCCCGTCTCAATGTC	/	249	58
66	CUPVD002 239 56	TCACTCTCAGCTCAACCGTCT	AAGCACAGCCTTCACCATTC	/	239	56
67	CUPVD117 160 58	TGAATTAGGACGGGTTTTGG	AACCAACTAAACTGCCTTGCAT	/	160	58
68	CUPVD213 198 56	ACGACCATCCCCTACGAAG	ACTGCCATGACAGCTCCAC	/	198	56
69	CUPVD307 275 60	GCCCAAAAAATGTTGCTTAAC	GCACCACATACTGACATACGC	/	275	60
70	L7	TCCATTTCCAACAACAGCAA	CCAAAGCCAGGAAAGTTGAA	/	/	/
71	M104	TGGATTAGGCGAGTCACACC	GTTTCACAGCATCCACGTGC	(AG)15	149~157	55
72	M120	CGACTCATAATTGACGAGCC	CTGTAAAATTACTATAGCCC	(TG)10	119~143	55
73	M121	TGATTCTTTTGTGGTTTGCG	TGTGTAGTGATTATAGAAGG	(AG)14	210~216	55
74	M123	GTAATGTGTTTCAGTGCGTC	CTTTTGGGCTATCATGGATG	(AG)12	138~154	55
75	M124	AAGTACAGTTCCCGAAACTG	TATTTTCACTAACCCTACCC	(AAAG)10N(AG)11	296~320	55
76	M137	AGTGAGCTATCCAGCTATCG	TCGTGTCAGTTTCGAGTAGC	(AG)22	124	52
77	M148	GATCTGAATTTTCCGAAAGCG	AGTGGGAGTTACAGTATACC	(AG)10	197	53
78	M154	AAGAACTTCATTCACCGTCC	GTACTGCCTTCAAGGAAGTC	(TGG)102	417~445	55
79	M155	TCTAACCCTTCCAAAATTGG	AAATTATGGGCCTGTTACTG	(AG)12	130~147	55
80	M156	AAGCTAGCAAATACACATAGG	CTGACAAGTTCCAGACAGGG	(CA)14(CT)9N(AAT/C)16	120~152	55
81	M18	AGGCTCCAAATCCATGCCTC	CAAGAGCAAGAACATAGAATATAA	(AAGA)27	187~195	55
82	M19	AGTGAATAGGTAGAATTCTCC	CGGATTTTAGCTCAATTCCATC	(AG)22	129~129	55
83	M22	AAGGATCAAGAAGGAAGGTG	CCCTTCTCTTTCTTCTTCCC	(AG)30	155~159	55
84	M24	GATTCATCTGGGTCACCTGG	GACAATAGACTCCGACAACG	(GAGTGA)14	166~178	55
85	M27	CATTCTTCTTCATTGTGCCG	CCAATTTACCGAATCCAAGC	(GA)27	110~112	55
86	M30	AAAGTTCATCATGGGTGTTTG	AAACAAATCAGCCCTTCCAC	(TG)16	124~148	55
87	M31	AGTTGTGTATGTCTGTGTTG	AAACAAAGATGATGTAAAACGC	(GT)92	218~244	55
88	M452	GACCAAGTGAAGCTGAATAG	CTCACCAACTCAGCTAAGC	(GA)12	75~105	55
89	M493	GCATCCTTCATTTTCTTATGG	CGTTATCCAAACAACTCCAC	(AAGA)25	221~223	55
90	M54	AAAACGTTAGCCGATAAGG	TCAGCCTCTCCCCTCTTTTC	(GA)15	108~132	55
91	M56	TGGAGATGGAGATGAAGAGG	GCGTAAGATAGTCACTGTAC	(AG)12	93~123	55
92	M60	AACTGAAGAGGTGCAATGGG	AGAGACTCTTCATCTTCTCC	(TGA)17	122~144	55
93	M61	CCGTTCACTGATTTTGCTAG	CTGGCTACTAGATGATCCAG	(AG)11	169~207	55
94	M64	ATAGTGAGTGCATGGTGGCG	CTCCTCTTGAAACTGAGCTG	(AG)17	114~128	55
95	M66	TGGAGCACTCATTTGTAACG	CTGGATCTATACTCAATTCC	(AG)11N(AG)9N(AG)9	116~132	55
96	M67	AGTGTGCTCTAAGAGTAAGG	TATCCTACTAGGACTCTACC	(GAAT)14	153	55
97	M68	CTGGTGTTGGGAAAGAAGG	TTATTACCATATTATCCTTTACAT	(TGGTGA)10	120	51
98	M8	TTCTTCTTCATTGTGCCGTC	ATGTAGGCATGAATGAGGTG	(GA)23	136~140	55
99	M821	TTGTCATCGTCGTCCAAACC	AAATCTCCTCATCCAACGCC	(TTG/A)11	158~160	55
100	M822	GGTGGATTGAAGAAATGACG	AAATTCATTCGCTTTCACCTC	(GA)4(GAGAA)4N(GA)12	127~149	55
101	M83	CATTCAACGCCGACAATTCC	TCCATATTCAGCCCAAGTGC	(AAT/C)16	124~126	55
102	M85	TTTGCTTTGGTTGAGAGTGC	AATGTAATGTTCCTCCAACG	(AG)11	118~122	55
103	M97	AGTTCTGGAGCTCAACATGG	TCGAAGCTCTGATACCACTG	(GT)12	163~179	55
104	M99	CCTTCCGGAGAGGTAGATTG	TCTATAAGTACACCTTCTCC	(AG)10	140~152	55
105	ptms3 132145 55	TGATGAACAAGTCCAAAAGGG	AAAACAGCACAGCATGCATC	/	132~145	55
106	ptms42 150162 55	AAACAGGTGTTCCCGTTCAG	ACGACAGGATTGGATGATGG	/	150~162	55
107	ptms7 189225	TGATGCTCTTGGTGTTGCTC	CCTGAGTAGCTCCAGTTCC	/	189~225	55
108	Tox003	AGACAATGGGATTTTTCCCC	CGATTTGAGGCGGTGTATTT	(CAA)6	270	60
109	Tox006	CCGGGAGATTCCTTTTCTTC	ATCACAGGTGACGAAGGGAG	(GTT)5	196	60
110	Tox007	TGTCCTTCCCTCTTCTCCCT	GTAGGGACCACCTGCATCAT	(TG)7	134	60
111	Tox013	AATGAATGCGGAGATCTGTGT	TCCTCTCCTCACACACAAAAA	(TGAGAT)6	252	59
112	Tox014	TGAGAGACATGGTGAATGCAA	ATTCATTGGCTCACCCTCAC	(GAT)5	209	60
113	Tox017	TCTATCCTGTCCACGCCTCT	TGGGTATCAACCAATATTACCACA	(GA)6	230	59
114	Tox020	CAAAGACCGATCTTGACCGT	TTCCCATCTGTCATTCTCCC	(AG)8	180	60
115	Tox021	CAAAATCCCAAAATGGATAAACA	TTGCCAGATCATTTGATGGA	(AG)9	162	59
116	Tox022	ATGTCACATGCAACAGAGGC	GAGATGAGTATGCTCTCGGCTT	(GA)6	133	59
117	Tox027	GATGAGAGTGACTAGCGGGC	TTCACTCCCCACAAACAACA	(GA)7	124	59
118	Tox028	TAGAAAGAGGGTGGTGGTGG	CAAGGAAATGACTCATCATAGGC	(TGG)6	144	59
119	Tox036	CAAGGAGGTTTAACCATAGTTGC	TCGGAGTACATGTGAAGTGTGA	(GA)6	162	59
120	Tox037	AGCACCGCACACTCATACTG	GAATGTGGCTGAGGGAGGTA	(CT)7	147	59
121	Tox038	GGGGCCATTGAACAGACTTA	AGTGTTCCAGAGGGTCATGG	(ATT)6	208	59
122	Tox045	GCCAGAAAAACGAAGTTGGA	AATCAATTCATCGTCTACCTAAAAG	(AT)7	232	60
123	Tox046	CGTCCCAAACTTAATTTGATATACG	CAGTGGCAGCAAGAATTGAA	(AT)8	203	60
124	Tox047	TTGGATCAAATGTTTCACGAG	TTGGTTGATCGTAGTTGGAAG	(CA)6	177	58
125	Tox050	TGTGGTTCTCCTCCAAGGTT	CAAGAGGCAAACCCTTTTGA	(CTT)6	213	59
126	YFMS⁃10	CGTCCTAGCTAACCGTCATTG	TTAACACGCACACACACACG	/	305	56
127	YFMS⁃11	CAAGGCGACTGAACAATGTG	GCGCTTCCACCTACACCTAA	/	311	56
128	YFMS⁃15	AAAGCGACTCCTATGTCCAC	AGGGCTCCTCTCTTATTTACG	/	185	54
129	YFMS⁃20	GCGAATCCTACATCCATTGC	CATTTGCGGGATTGGTTAAT	/	171	52
130	YFMS⁃29	TCCCTTGAACTTCCCCACTA	ACGAATCCTACGTCCACTGC	/	180	56
131	YFMS⁃46	ACAATCTTGGGAACAGAACTG	GAAAAAACAGCCAACTTCATC	/	249	51
132	YFMS⁃53	GGGAAACCAGACGGTGAAG	TCAATATCGGCTTCCCAAAC	/	239	54
133	YFMS⁃54	TTGTTCACCACCCCTTCTTC	GTGGGTATGACGGTGAGGAG	/	160	56
134	YFMS⁃57	AGAGATGTTGCGGTGGGTTT	GAACAGGCGTCCATTAGGAA	/	198	56
135	YFMS⁃7	CAGCTCTCACTGATCCGATTC	TTCGAAAGCCAGTCTCAGGT	/	189	56
136	YFMS⁃77	ATGTCACATGCAACAGAGGC	GAGATGAGTATGCTCTCGGCTT	/	275	56
137	YFMS⁃85	TTGGATCAAATGTTTCACGAG	TTGGTTGATCGTAGTTGGAAG	/	132~145	51
138	YFMS⁃90	TCGGCACCAACAATAACA	GCGGACTACCAACTCACA	/	189~225	52
139	YFMS⁃91	AACCTGGTCAAGGATTGCTG	TTACTTTCCGTGGTCCGTCTG	/	150~162	56
140	ZP1	CATGCCAACTTCCAATACAGACT	AGTGCCAATCCATCTCAGAGA	/	/	62
141	ZP10	GGGTTTCATCTCTAGCCTACC	TCAGTAGCAGAGTCAGACGCTT	/	/	52
142	ZP13	ATTCAACGATTTTCACGAG	AACCTAGCAATTTACAAGAG	/	/	54
143	ZP14	GCGCAAGCCACACTGAGA	ACGCAACGCAAAACAACG	/	/	52
144	ZP17	CGCCAGCCACATAAAAGG	CGACCAGGAGTTCATCAA	/	/	54
145	ZP21	CAACAATAACTTAACTGGTA	CTGTCCTTTTTATTCTCTTT	/	/	54
146	ZP22	TGAGCAAAGAAAGAGAAGTAGTC	CATCCTCCAAGCATCTGT	/	/	54
147	ZP23	GCAATGGAGGTAGGAATG	TAGAATCACCCAAAAATAAA	/	/	54
148	ZP24	ACAAGGGAAGACAAATCAG	ACCAAACCACAAAGCAAA	/	/	54
149	ZP25	ATTTGACGCTACGATGGTGA	TCCGTTTTTCAGCAGAGC	/	/	54
150	ZP28	AGGTGATTTAGCAGCATA	CACAAATAAACCCAATGA	/	/	54
151	ZP30	TTCACGAACACCCCACCTA	GCGCCAGGTAACCTACTGAA	/	/	58
152	ZP32	GGTTGACGATGAGAAGGACGTG	CACCCACATAGTGCCCAACG	/	/	64
153	ZP35	TGAGCACATGGTTCTGCAAG	TCCACTCCCTCACCATCAG	/	/	60
154	ZP4	ATTCTAGTGCCAATCCATCTCA	CATGCCAACTTCCAAACAGAC	/	/	62
155	ZP40	CATCTGCTCCCTCTTCCT	CTCTGCGGCTTGGTCCTG	/	/	54
156	ZP41	TCCCCCGTTGCTGGTAATC	GACAGGTAGGGCAGGGTGT	/	/	50
157	ZP43	CGCACCGACGCACGTCT	GCCAATGGAACGGGTCTA	/	/	56
158	ZP5	AAGGGAAAAGGTAGCCTTGG	TTCCAACAGACTTGGTGG	/	/	58
159	ZP7	ATAACACACACACACACAAA	TTCCGAGGGCAAATAATC	/	/	52
160	ZP8	GCTACTATGGACAACAGGG	ATGAAGAGACGAGACGAAGA	/	/	58
