# Supplementary material for: Phenotypic Traits, SSR Core Primer Screening, and Genetic Diversity Analysis of Toxicodendron vernicifluum From Different Seed Sources in Yunnan, China
Source: Ecol Evol. 2025 Jul 14;15(7):e71794. doi: 10.1002/ece3.71794 (PMC12259300; doi:10.1002/ece3.71794)
Supplement: Supplementary file 3 — Appendix S3. [file ECE3-15-e71794-s001.xlsx]

## Sheet: Sheet1
Genetic similarity coefficients (on the upper diagonal) and genetic distances (on the lower diagonal) of 36 Toxicodendron vernicifluum family lines
Individuals	NC-1	NC-2	NC-3	NC-4	NC-5	NC-6	HZ-1	HZ-2	HZ-3	HZ-4	HZ-5	YG-1	YG-2	YG-3	YG-4	YG-5	YG-6	YG-7	YG-8	LS-1	LS-2	LS-3	LS-4	LS-5	LS-6	LS-7	HX-1	HX-2	HX-3	HX-4	HX-5	HX-6	WD-1	WD-2	WD-3	WD-4
NC-1	****	0.369	0.763	0.634	0.811	0.512	0.699	0.707	0.503	0.343	0.689	0.838	0.738	0.157	0.503	0.695	0.579	0.707	0.764	0.691	0.69	0.716	0.716	0.707	0.707	0.699	0.272	0.471	0.733	0.573	0.654	0.662	0.651	0.667	0.674	0.685
NC-2	0.997	****	0.398	0.495	0.359	0.338	0.338	0.342	0.354	0.35	0.359	0.359	0.45	0.261	0.424	0.462	0.507	0.38	0.325	0.334	0.321	0.334	0.346	0.342	0.342	0.338	0.387	0.559	0.342	0.33	0.329	0.333	0.247	0.237	0.304	0.325
NC-3	0.27	0.922	****	0.723	0.874	0.648	0.712	0.79	0.663	0.369	0.758	0.816	0.724	0.254	0.703	0.824	0.672	0.762	0.767	0.772	0.771	0.799	0.771	0.79	0.762	0.781	0.293	0.508	0.79	0.73	0.733	0.728	0.701	0.718	0.795	0.767
NC-4	0.456	0.703	0.325	****	0.617	0.747	0.563	0.569	0.725	0.495	0.562	0.617	0.601	0.369	0.725	0.746	0.657	0.627	0.636	0.523	0.541	0.556	0.576	0.569	0.569	0.563	0.274	0.553	0.569	0.676	0.519	0.526	0.524	0.522	0.646	0.53
NC-5	0.209	1.024	0.135	0.483	****	0.564	0.779	0.851	0.671	0.333	0.79	0.855	0.808	0.229	0.617	0.744	0.607	0.792	0.859	0.88	0.861	0.868	0.849	0.864	0.839	0.866	0.265	0.459	0.851	0.693	0.818	0.79	0.798	0.798	0.812	0.859
NC-6	0.669	1.085	0.434	0.292	0.573	****	0.428	0.474	0.687	0.507	0.499	0.52	0.465	0.252	0.717	0.725	0.714	0.449	0.465	0.504	0.48	0.504	0.522	0.474	0.474	0.489	0.218	0.567	0.536	0.697	0.471	0.455	0.48	0.49	0.694	0.465
HZ-1	0.358	1.086	0.34	0.575	0.249	0.849	****	0.871	0.546	0.241	0.866	0.891	0.844	0.288	0.631	0.62	0.489	0.867	0.832	0.839	0.81	0.805	0.75	0.859	0.859	0.872	0.249	0.431	0.835	0.604	0.83	0.829	0.786	0.763	0.646	0.82
HZ-2	0.346	1.074	0.236	0.563	0.161	0.746	0.139	****	0.638	0.268	0.851	0.864	0.781	0.218	0.604	0.66	0.536	0.803	0.805	0.849	0.868	0.849	0.88	0.869	0.845	0.871	0.252	0.436	0.833	0.676	0.828	0.801	0.856	0.81	0.728	0.854
HZ-3	0.687	1.04	0.412	0.322	0.399	0.375	0.606	0.449	****	0.46	0.544	0.562	0.566	0.264	0.575	0.629	0.538	0.555	0.53	0.59	0.594	0.641	0.611	0.638	0.638	0.614	0.274	0.553	0.621	0.839	0.591	0.58	0.576	0.578	0.71	0.566
HZ-4	1.071	1.05	0.997	0.703	1.098	0.679	1.423	1.315	0.777	****	0.257	0.308	0.275	0.149	0.424	0.396	0.423	0.228	0.275	0.262	0.198	0.262	0.272	0.268	0.268	0.241	0.129	0.559	0.244	0.33	0.228	0.205	0.296	0.264	0.365	0.275
HZ-5	0.372	1.024	0.278	0.576	0.236	0.696	0.144	0.161	0.609	1.361	****	0.829	0.757	0.268	0.635	0.693	0.564	0.805	0.782	0.856	0.811	0.807	0.785	0.826	0.801	0.841	0.265	0.459	0.801	0.609	0.831	0.829	0.773	0.757	0.671	0.834
YG-1	0.177	1.024	0.204	0.483	0.156	0.653	0.116	0.147	0.576	1.178	0.188	****	0.846	0.268	0.653	0.71	0.564	0.844	0.872	0.795	0.798	0.819	0.798	0.839	0.839	0.829	0.265	0.459	0.839	0.626	0.792	0.803	0.785	0.798	0.718	0.821
YG-2	0.304	0.799	0.323	0.509	0.213	0.766	0.17	0.248	0.57	1.291	0.279	0.167	****	0.317	0.53	0.593	0.507	0.861	0.85	0.799	0.766	0.787	0.766	0.817	0.817	0.82	0.258	0.391	0.805	0.61	0.81	0.808	0.729	0.777	0.7	0.788
YG-3	1.851	1.344	1.37	0.997	1.472	1.378	1.246	1.522	1.334	1.903	1.318	1.318	1.15	****	0.316	0.295	0.347	0.302	0.261	0.284	0.221	0.284	0.258	0.291	0.291	0.288	0.096	0.083	0.291	0.197	0.302	0.306	0.147	0.196	0.227	0.261
YG-4	0.687	0.857	0.353	0.322	0.483	0.333	0.461	0.505	0.553	0.857	0.455	0.426	0.634	1.151	****	0.699	0.598	0.591	0.601	0.556	0.611	0.556	0.541	0.604	0.604	0.614	0.183	0.474	0.587	0.583	0.573	0.562	0.611	0.522	0.624	0.601
YG-5	0.364	0.773	0.194	0.293	0.296	0.322	0.478	0.416	0.463	0.927	0.366	0.342	0.522	1.221	0.358	****	0.78	0.651	0.676	0.676	0.635	0.676	0.668	0.66	0.66	0.652	0.341	0.59	0.692	0.717	0.618	0.626	0.586	0.591	0.762	0.659
YG-6	0.546	0.679	0.398	0.42	0.499	0.337	0.715	0.623	0.62	0.861	0.573	0.573	0.679	1.06	0.515	0.248	****	0.514	0.507	0.564	0.501	0.564	0.584	0.536	0.536	0.53	0.218	0.567	0.577	0.613	0.514	0.52	0.417	0.445	0.617	0.507
YG-7	0.346	0.968	0.272	0.467	0.233	0.8	0.143	0.219	0.589	1.479	0.217	0.169	0.15	1.198	0.526	0.429	0.666	****	0.886	0.869	0.838	0.857	0.813	0.902	0.877	0.879	0.327	0.396	0.865	0.601	0.872	0.844	0.763	0.814	0.647	0.874
YG-8	0.269	1.124	0.266	0.452	0.152	0.766	0.184	0.217	0.634	1.291	0.246	0.137	0.163	1.344	0.509	0.392	0.679	0.121	****	0.81	0.803	0.763	0.766	0.805	0.805	0.808	0.323	0.391	0.793	0.577	0.785	0.744	0.766	0.764	0.669	0.838
LS-1	0.37	1.098	0.259	0.649	0.127	0.686	0.175	0.164	0.528	1.339	0.156	0.23	0.225	1.258	0.587	0.392	0.573	0.14	0.21	****	0.895	0.921	0.895	0.954	0.907	0.954	0.246	0.426	0.919	0.629	0.929	0.893	0.824	0.854	0.725	0.942
LS-2	0.371	1.136	0.26	0.614	0.149	0.734	0.211	0.142	0.521	1.622	0.21	0.226	0.267	1.51	0.493	0.454	0.691	0.177	0.22	0.111	****	0.871	0.878	0.904	0.868	0.953	0.319	0.387	0.88	0.716	0.913	0.861	0.89	0.872	0.736	0.901
LS-3	0.334	1.098	0.225	0.587	0.141	0.686	0.217	0.164	0.446	1.339	0.214	0.199	0.24	1.258	0.587	0.392	0.573	0.154	0.271	0.083	0.138	****	0.883	0.942	0.896	0.92	0.246	0.426	0.907	0.66	0.905	0.88	0.789	0.842	0.74	0.882
LS-4	0.334	1.062	0.26	0.551	0.164	0.651	0.287	0.128	0.493	1.303	0.242	0.226	0.267	1.356	0.614	0.404	0.537	0.207	0.267	0.111	0.13	0.125	****	0.904	0.868	0.893	0.255	0.442	0.868	0.651	0.863	0.836	0.878	0.898	0.781	0.901
LS-5	0.346	1.074	0.236	0.563	0.147	0.746	0.152	0.14	0.449	1.315	0.191	0.176	0.202	1.235	0.505	0.416	0.623	0.103	0.217	0.047	0.101	0.06	0.101	****	0.941	0.965	0.252	0.436	0.929	0.676	0.939	0.914	0.856	0.887	0.742	0.939
LS-6	0.346	1.074	0.272	0.563	0.176	0.746	0.152	0.168	0.449	1.315	0.222	0.176	0.202	1.235	0.505	0.416	0.623	0.131	0.217	0.097	0.142	0.11	0.142	0.061	****	0.93	0.252	0.436	0.929	0.676	0.89	0.864	0.819	0.849	0.742	0.891
LS-7	0.358	1.086	0.248	0.575	0.144	0.715	0.137	0.139	0.488	1.423	0.173	0.188	0.199	1.246	0.488	0.428	0.635	0.129	0.214	0.047	0.049	0.084	0.113	0.036	0.073	****	0.249	0.431	0.93	0.7	0.928	0.903	0.893	0.89	0.748	0.916
HX-1	1.301	0.949	1.227	1.295	1.328	1.522	1.39	1.378	1.295	2.047	1.328	1.328	1.354	2.341	1.701	1.077	1.522	1.118	1.131	1.402	1.143	1.402	1.366	1.378	1.378	1.39	****	0.577	0.252	0.341	0.327	0.331	0.255	0.34	0.314	0.323
HX-2	0.752	0.582	0.677	0.592	0.779	0.568	0.841	0.829	0.592	0.582	0.779	0.779	0.938	2.485	0.746	0.528	0.568	0.926	0.938	0.852	0.951	0.852	0.817	0.829	0.829	0.841	0.549	****	0.436	0.59	0.396	0.402	0.442	0.413	0.544	0.391
HX-3	0.311	1.074	0.236	0.563	0.161	0.623	0.18	0.182	0.476	1.411	0.222	0.176	0.217	1.235	0.534	0.369	0.549	0.145	0.232	0.085	0.128	0.097	0.142	0.074	0.074	0.073	1.378	0.829	****	0.708	0.902	0.876	0.795	0.836	0.787	0.878
HX-4	0.556	1.11	0.314	0.392	0.366	0.362	0.504	0.392	0.175	1.11	0.496	0.469	0.494	1.627	0.54	0.332	0.489	0.509	0.55	0.464	0.334	0.415	0.429	0.392	0.392	0.357	1.077	0.528	0.346	****	0.668	0.643	0.668	0.643	0.823	0.61
HX-5	0.425	1.111	0.31	0.656	0.201	0.753	0.186	0.189	0.526	1.479	0.185	0.233	0.211	1.198	0.557	0.482	0.666	0.137	0.242	0.073	0.091	0.1	0.148	0.063	0.117	0.075	1.118	0.926	0.103	0.404	****	0.948	0.813	0.881	0.693	0.937
HX-6	0.412	1.098	0.317	0.643	0.236	0.787	0.188	0.222	0.544	1.584	0.188	0.22	0.213	1.185	0.576	0.469	0.653	0.169	0.296	0.114	0.149	0.127	0.179	0.09	0.147	0.102	1.105	0.913	0.132	0.442	0.053	****	0.785	0.879	0.702	0.898
WD-1	0.43	1.399	0.355	0.647	0.226	0.734	0.241	0.156	0.551	1.216	0.258	0.242	0.317	1.916	0.493	0.534	0.874	0.271	0.267	0.194	0.116	0.237	0.13	0.156	0.199	0.113	1.366	0.817	0.229	0.404	0.207	0.242	****	0.924	0.751	0.877
WD-2	0.406	1.439	0.331	0.651	0.226	0.713	0.271	0.211	0.549	1.334	0.278	0.226	0.252	1.628	0.651	0.526	0.809	0.206	0.269	0.158	0.137	0.172	0.108	0.12	0.164	0.117	1.078	0.886	0.179	0.442	0.127	0.129	0.079	****	0.77	0.909
WD-3	0.395	1.19	0.229	0.438	0.209	0.365	0.438	0.318	0.342	1.008	0.399	0.331	0.357	1.484	0.472	0.271	0.483	0.435	0.401	0.321	0.306	0.301	0.247	0.298	0.298	0.29	1.158	0.608	0.24	0.195	0.366	0.353	0.286	0.262	****	0.715
WD-4	0.378	1.124	0.266	0.634	0.152	0.766	0.199	0.158	0.57	1.291	0.182	0.198	0.239	1.344	0.509	0.417	0.679	0.135	0.177	0.06	0.104	0.126	0.104	0.063	0.116	0.088	1.131	0.938	0.13	0.494	0.065	0.108	0.132	0.095	0.335	****
